# Supplementary material for: Genome-Wide Identification and Functional Characterization of Stress Related Glyoxalase Genes in Brassica napus L
Source: Int J Mol Sci. 2023 Jan 21;24(3):2130. doi: 10.3390/ijms24032130 (PMC9916435; doi:10.3390/ijms24032130)
Supplement: Supplementary file 1 [file ijms-24-02130-s001.zip]

Archive with 3 entries (2 files):
- ijms-2090795-supplementary/
- ijms-2090795-supplementary/Supplementary Materials.pdf
- ijms-2090795-supplementary/Table S5-S12.xlsx
